# Supplementary material for: Digital Intervention in Children With Developmental Language Disorder: Systematic Review
Source: JMIR Mhealth Uhealth. 2025 May 23;13:e59992. doi: 10.2196/59992 (PMC12124036; doi:10.2196/59992)
Supplement: Multimedia Appendix 2 [file mhealth-v13-e59992-s002.xlsx]

## Sheet: Sheet1
Fidelity categories	Bishop et al [27]	Carson [28]	Chen and Lin [29]	Dacewicz et al [30]	Heikkilä et al [31]	Loeb et al [32]	Cohen et al [33]	Gillam et al [34]	Hsu and Bishop [35]	Bishop et al [36]	Washington et al [37]	Yi et al [38]	Zwitserlood et al [22]
Treatment design	10 (63)	10 (63)	14 (88)	14 (88)	14 (88)	14 (88)	14 (88)	14 (88)	9 (56)	9 (56)	13 (81)	8 (50)	14 (88)
1. Provide information about treatment dose planned for in the intervention condition
(a) Length of contact (minutes)	1	1	1	1	1	1	1	1	1	1	1	0	1
(b) Number of contacts	1	1	1	1	1	1	1	1	1	1	1	1	1
(c) Content of treatment	1	1	1	1	1	1	1	1	1	1	1	1	1
(d) Duration of contact over time	1	1	1	1	1	1	1	1	1	1	1	1	1
2. Provide information about treatment dose planned for in the comparison condition
(a) Length of contact (minutes)	0	0	1	1	1	1	1	1	0	0	1	0	1
(b) Number of contacts	0	0	1	1	1	1	1	1	0	0	1	0	1
(c) Content of treatment	1	1	1	1	1	1	1	1	1	1	1	1	1
(d) Duration of contact over time	0	0	1	1	1	1	1	1	0	0	1	1	1
(e) Method to ensure that dose is equivalent between conditions	1	1	1	1	1	1	1	1	0	1	0	0	1
(f) Method to ensure that dose is equivalent for participants within conditions	1	1	1	1	1	1	1	1	1	0	1	0	1
3. Specification of provider credentials that are needed	0	0	1	1	1	1	0	1	0	0	1	0	1
4. Theoretical model upon which the intervention is based is clearly articulated
(a) The active ingredients are specified and incorporated into the intervention	1	1	1	1	1	1	1	1	1	1	1	1	1
(b) Use of experts or protocol review group to determine whether the intervention protocol reflects the underlying theoretical model or clinical guidelines	0	0	0	0	0	0	1	0	0	0	0	0	0
(c) Plan to ensure that the measures reflect the hypothesised theoretical constructs/mechanisms of action	1	1	1	1	1	1	1	1	1	1	1	1	1
5. Potential confounders that limit the ability to make conclusions at the end of the trial are identified	1	1	1	1	1	1	1	1	1	1	1	1	1
6. Plan to address possible setbacks in implementation	0	0	0	0	0	0	0	0	0	0	0	0	0
7. If more than one intervention is described, all described equally well	NA	NA	NA	NA	NA	NA	NA	NA	NA	NA	NA	NA	NA
Training providers	1 (14)	0 (0)	1 (14)	1 (14)	2 (29)	2 (29)	0 (0)	2 (29)	0 (0)	0 (0)	2 (29)	0 (0)	4 (57)
1.Description of how providers will be trained	1	0	1	0	0	0	0	0	0	0	0	0	1
2. Standardisation of provider training	0	0	0	0	0	0	0	0	0	0	0	0	1
3. Assessment of provider skill acquisition	0	0	0	0	0	0	0	0	0	0	0	0	0
4. Assessment and monitoring of provider skill maintenance over time	0	0	0	0	1	1	0	1	0	0	1	0	1
5. Characteristics being sought in a treatment provider are articulated a priori.	0	0	0	1	1	1	0	1	0	0	1	0	1
6. At the hiring stage, assessment of whether or not there is a good fit between the provider and the intervention	0	0	0	0	0	0	0	0	0	0	0	0	0
7. There is a training plan that takes into account trainees’ different education and experience and learning styles	0	0	0	0	0	0	0	0	0	0	0	0	0
Delivery of treatment	1 (11)	0 (0)	4 (44)	2 (22)	0 (0)	2 (22)	3 (33)	3 (33)	0 (0)	0 (0)	1 (11)	3 (33)	3 (33)
1. Method to ensure that the dose of the intervention is delivered as specified	1	0	1	1	0	1	1	1	0	0	0	1	1
2. Method to ensure that the content of the intervention is delivered as specified	0	0	1	1	0	0	1	1	0	0	0	1	1
3. Mechanism to assess if the provider actually adhered to the intervention plan or in the case of computer delivered interventions, method to assess participants’ contact with the information	0	0	1	0	0	1	1	1	0	0	1	1	1
4. Assessment of non-specific treatment effects	0	0	0	0	0	0	0	0	0	0	0	0	0
5. Use of treatment manual	0	0	1	0	0	0	0	0	0	0	0	0	0
6. There is a plan for the assessment of whether or not the active ingredients were delivered	0	0	0	0	0	0	0	0	0	0	0	0	0
7. There is a plan for the assessment of whether or not proscribed components were delivered	0	0	0	0	0	0	0	0	0	0	0	0	0
8. There is a plan for how will contamination between conditions be prevented	0	0	0	0	0	0	0	0	0	0	0	0	0
9. There is an a priori specification of treatment fidelity	0	0	0	0	0	0	0	0	0	0	0	0	0
Receipt of treatment	0 (0)	1 (25)	0 (0)	0 (0)	0 (0)	0 (0)	0 (0)	0 (0)	0 (0)	1 (25)	0 (0)	0 (0)	0 (0)
1. There is an assessment of the degree to which participants understood the intervention	0	0	0	0	0	0	0	0	0	0	0	0	0
2. There are specification of strategies that will be used to improve participant comprehension of the intervention	0	0	0	0	0	0	0	0	0	0	0	0	0
3. The participants’ ability to perform the intervention skills will be assessed during the intervention period	0	0	0	0	0	0	0	0	0	0	0	0	0
4. A strategy will be used to improve subject performance of intervention skills during the intervention period	0	1	0	0	0	0	0	0	0	1	0	0	0
5. Multicultural factors considered in the development and delivery of the intervention	NA	NA	NA	NA	NA	NA	NA	NA	NA	NA	NA	NA	NA
Enactment of treatment skills	1 (50)	2 (100)	1 (50)	1 (50)	1 (50)	1 (50)	1 (50)	1 (50)	1 (50)	2 (100)	1 (50)	1 (50)	1 (50)
1. Participant performance of the intervention skills will be assessed in settings in which the intervention might be applied	1	1	1	1	1	1	1	1	1	1	1	1	1
2. A strategy will be used to improve performance of the intervention skills in settings in which the intervention might be applied	0	1	0	0	0	0	0	0	0	1	0	0	0
Totals per study, n (%)	13 (34)	13 (34)	20 (53)	18 (47)	17 (45)	19 (50)	18 (47)	20 (53)	10 (26)	12 (32)	17 (45)	12 (32)	22 (58)
Each study was coded for treatment fidelity item present (1) or absent (0).
